# Supplementary material for: TFIIB–Termination Factor Interaction Affects Termination of Transcription on Genome-Wide Scale
Source: Int J Mol Sci. 2024 Aug 8;25(16):8643. doi: 10.3390/ijms25168643 (PMC11354755; doi:10.3390/ijms25168643)
Supplement: Supplementary file 1 [file ijms-25-08643-s001.zip]

Archive with 1 entries (1 files):
- ijms-3117649-supplementary.pdf
